# Supplementary material for: Transcriptome Profiling of the Murine Testis during the First Wave of Spermatogenesis
Source: PLoS One. 2013 Apr 17;8(4):e61558. doi: 10.1371/journal.pone.0061558 (PMC3629203; doi:10.1371/journal.pone.0061558)
Supplement: Table S3 — Genes with differential promoter usage associated with specific GO terms. (XLSX) [file pone.0061558.s007.xlsx]

## Sheet: PND 7_14
PND 7/14
Reg. of transcription	Reg. of cellular prot. metab. process	Negat. reg. of cellular process	Nitr. combound metab. process	Organelle organization	Cellular prot. metab. process
Mitf	Prickle1	Mitf	Rbms1	Csrp2bp	Wars
Mapre3	Tnk2	Insig2	Magoh	Ncaph2	Tnk2
Tax1bp1	Ctcf	Rasa3	Gpd2	Mapre3	Ppap2a
Zfp62	Uchl5	Tax1bp1	Ncaph2	Smarcal1	Csrp2bp
Ctdsp1	Magoh	Ctdsp1	Zfp62	Neb	Ctdsp1
Crem	Rps5	Caprin1	Fah	Sap18	Eif4g1
Smarcal1	Dnajc1	Eif2b3	Zfp93	Epb4.1l4b	Stk33
Zfp93	Itch	Bche	Aldh1l1	Poldip2	Naa15
Thra	Caprin1	Ypel1	Zfp354c	Kdm4c	Smurf1
Sap18	Eif4g1	Thra	Macf1	Dock7	Camk1d
Zfp354c	Paip1	Cd9	Hspd1	Ube2i	Hspd1
Naa15	Ccdc23	Aldh1a2	Adat1	Whsc1l1	Ero1lb
Camk1d	Eif2b3	Smurf1	Tgif2	Haus2	Kdm4c
Kdm4c	Rb1cc1	Macf1	Nr6a1	Map3k7	Ube2i
Tgif2	Bmp7	Hspd1	Pde3b	Tex15	Trim24
Mllt10	Smurf1	Ube2i	Gns	Kif20a	Trim28
Ube2i	Boll	Trim24	Zfp239	Map3k1	Josd2
Trim24	Ccne1	Acp5	Pde1a	Dvl1	Stk38
Ikbkg	Gclc	Trim28	Map3k7	Mtap7	Whsc1l1
Trim28	Dock7	Mtdh	Gars	Myst4	Rps6ka6
Siva1	Eif2ak4	Nr6a1	Usp28	Gata1	Map3k7
Mtdh	Dlg1	Pde3b	Zfp161	Ppp1r12a	Gars
Nr6a1	Bmi1	Stk38	Dvl1	Mad2l2	Usp28
Zscan20	Ikbkg	Rps6ka6	Ccbl1	Stag1	Map3k1
Zfp239	Crebl2	Map3k7	Cacnb4	Pip5k1a	Tnfaip3
Whsc1l1	Stk38	Map3k1	Gata1	Phf21a	Myst4
Map3k7	Sdc4	Tnfaip3	Stat5b	Tcf7l2	Pik3ca
Zfp367	Ncor1	Ncam1	Stat5a	Ctcf	Rab6a
Zfp161	Map3k7	Dvl1	Mad2l2	1810043G02Rik	Dnajc10
Map3k1	Sema4d	Myst4	Rab9	Vps54	Stat5a
Tnfaip3	Map3k1	Pik3ca	Arid3b	Prdm5	Rnf146
Dvl1	Tnfaip3	Rela	Celf2	Atp8b5	Ppp1r12a
Myst4	Dvl1	Mgll	Ctcf	Anapc13	Acvrl1
Rela	Dnmt3b	Gata1	Tcf7l2	Hdac7	Ube2q2
Gata1	Deptor	Stat5b	Tcf4	Rb1cc1	Galnt1
Stat5b	Pik3ca	Dnajc10	Dnase2a	Tex14	Uchl5
Stat5a	Nub1	Stat5a	Zfp740	Dlg4	Rps5
Sp1	Gata1	Mad2l2	Prdm5	Hdac1	Itch
Ppp1r12a	Errfi1	Acvrl1	Adcy9	Mettl8	Ttc3
Mad2l2	Dnajc10	Rab23	Tcea2	Atxn7l3	Dnajc1
Acvrl1	Kitl	Prickle1	Khdrbs3	Add1	Bnip3l
Arid3b	Trf	Phf21a	Ewsr1	Arhgef18	Prdm5
Gnas	Fam129a	Ctcf	Rb1cc1	Clip1	Pomt1
Prickle1	Pacsin3	Tcf7l2	Dcakd	Pkn1	Prkg1
Phf21a	Mad2l2	Tcf4	Tdrd9	Ccng2	Anapc13
Ctcf	Acvrl1	Med27	Atxn7l3	Bmi1	Ppig
Tcf7l2	Gnas	Itch	Ccne1	Dync2h1	Rpn2
Tcf4	Rab23	Ttc3	Pcgf5	Dlg1	Tex14
Med27		Bnip3l	Auh	Gaa	Hdac1
Uchl5		Prdm5	Tdrd5	Kdm1b	Mettl8
Itch		Ccdc23	Ncoa5	Tdrd5	Bmp7
Lass2		Prkg1	Nfya	Ncor1	Atxn7l3
Zfp740		Esx1	Ddx47	Akt3	Pfdn5
Prdm5		Hdac7	Nkiras2	Sgk1	Ccne1
Tcea2		Rb1cc1	Msh5	Rnf20	Eif2ak4
Khdrbs3		Tex14	Dnmt3b	Tekt2	Wdsub1
Esx1		Dlg4	Msl3	Tlk2	Pdp2
Hdac7		Hdac1	Aebp1	Sh3kbp1	Pkn1
Rb1cc1		Bmp7	Nrip1	Msh5	Bmi1
Ewsr1		Add1	Tfeb	Dnmt3b	Trim2
Hdac1		Pfdn5	Plcb1	Hltf	Kdm1b
Bmp7		Gclm	Nfkb2	Msl3	Akt3
Atxn7l3		Gclc	Wars	Elp4	Cask
Pfdn5		Eif2ak4	Ppap2a	Trf	Sgk1
Gclc		Bmi1	Mitf	Cog2	Qpctl
Pkn1		Dlg1	Impdh1	Supv3l1	Rnf20
Bmi1		Plxna3	Crem	Syne2	Tlk2
Kdm1b		Mov10l1	Eif4g1	Supt7l	Tsg101
Pcgf5		Ncor1	Paip1		Tor1b
Crebl2		Cask	Bcat2		Msl3
Ncor1		Sgk1	Smarcal1		Nub1
Ncoa5		Rnf20	Bche		2610018G03Rik
Cask		Sema4d	Thra		Elp4
Nfya		Tsg101	Tmem18		Cdkl3
Rnf20		Zfp568	Alas1		Trf
Trappc2		Dnmt3b	Bcas2		Agbl5
Sema4d		Deptor	Kdm4c		Pgap2
Tsg101		Plxnb1	Trim24		Supt7l
Zfp568		Errfi1	Ikbkg
Dnmt3b		Kitl	Trim28
Hltf		Btg3	Zscan20
Msl3		Fam129a	Whsc1l1
Elp4		Nrip1	Ndst2
Aebp1		Supv3l1	Zfp367
Trf		Pacsin3	Rad1
Nrip1		Pde8b	Myst4
Pde8b		Glmn	Rela
Tfeb		Plcb1	Iigp1
Plcb1		Tsc22d1	Rab6a
Tsc22d1		Ndufs3	Ampd3
Nfkb2		Pgap2	Sp1
Supt7l			Gnas
			Aff2
			Phf21a
			Med27
			Rfc2
			Uchl5
			Hdac7
			Kif1b
			Hdac1
			Gstt2
			Gclm
			Gclc
			Dis3l
			Pkn1
			Bmi1
			Kdm1b
			Crebl2
			Mms22l
			Dhodh
			Hltf
			Elp4
			Pus10
			Supv3l1
			Dnm3
			Tsc22d1
			Supt7l

## Sheet: PND 14_17
PND 14/17
Nuc. acid. metab. process	Catabolic process	Cellular prot. metab. process	Reg. of cellular macrom. bios. process	Reg. of RNA metab process
Tdp1	Gpc1	Mkks	E2f8	E2f8
E2f8	Helb	Rnf180	Zfp467	Zfp467
Rbms1	Dnajb9	Csrp2bp	Zfp62	Zfp62
Helb	Rab2a	Dnajb9	Bcl9	Bcl9
Zfp467	Atxn3	Csnk1a1	Prpf6	Prpf6
Zfp62	Lipe	Rock2	Zfp354c	Zfp354c
Dkc1	Bcat2	Fut10	Naa15	Naa15
Aifm2	Helq	Prkacb	Cdk5rap3	Cdk5rap3
Prpf6	Nras	Naa15	Klf15	Klf15
Zfp354c	Fundc1	Tek	Zbtb43	Zbtb43
Zbtb43	Abhd4	Hace1	Hace1	Hace1
Klf15	Fbxo44	G2e3	Zfp27	Zfp27
Tyw1	Tpi1	Agbl4	Scai	Scai
Pold3	Got2	Hsp90aa1	Zfp711	Zfp711
Cpsf3	Pde4d	Usp28	E4f1	E4f1
Hace1	Inpp4a	Hsp90ab1	Tead2	Tead2
Zfp27	Idh3a	Rpl7	Dbp	Dbp
Lsm2	Bad	Map2k6	Klf11	Klf11
Scai	Pnpla8	Dnajc27	Mcf2l	Mcf2l
E4f1	Afg3l1	Ddost	Psmc3ip	Psmc3ip
Dbp	Lsm2	Ttll5	Dvl1	Dvl1
Tead2	Rasd2	Stat5a	Efcab6	Efcab6
Klf11	Ddhd1	Psen2	Map2k6	Map2k6
Usp28	Hsp90aa1	Pdpk1	Zkscan6	Zkscan6
Psmc3ip	Ambra1	Ddb1	Morf4l2	Morf4l2
Rpl7	Usp28	Dars2	Rora	Rora
Alyref	Pdhb	Adck3	Gata1	Gata1
Dvl1	Top1	Siah1a	Stat5a	Stat5a
Efcab6	H6pd	Adck5	Psen2	Psen2
Map2k6	Dlat	Ears2	Ascc3	Ascc3
Zkscan6	Lpin1	Ppil4	Grhl2	Grhl2
Morf4l2	Oxr1	Dab2ip	Pdpk1	Pdpk1
Ttll5	Idh3b	Rnf111	Klf9	Klf9
Rora	Iigp1	Fancl	Stag2	Tdg
Gata1	Rab5c	Nek7	Tdg	Bahd1
Stat5a	Mgll	Oxsr1	Bahd1	Klf4
Grhl2	Rab6a	St6galnac2	Klf4	Pxmp3
Ascc3	Usp48	Phkb	Pxmp3	Zfp689
Pdpk1	Ascc3	Trim2	Zfp689	Zfp827
Ddb1	Psen2	Rps14	Zfp827	Kcnip3
Dars2	Ddb1	Amfr	Kcnip3	Esrp1
Klf4	Siah1a	Ptpra	Plagl2	Plagl2
Bahd1	Pxmp3	Sgk1	Dab2ip	Dab2ip
Prpf38b	Rasl10b	Pam	Rnf111	Rnf111
Zfp689	Ttc3	Tor1b	Drap1	Drap1
Zfp827	Acot7	Ptprf	Rb1cc1	Rb1cc1
Kcnip3	Bnip3l	Ptprg	Cux1	Cux1
Esrp1	Skp1a	Fyn	Zfp292	Zfp292
Nynrin	Rnf111	Ptpn1	Npat	Tra2b
Ears2	Atp5b	Msl3	Kdm3b	Npat
Mcm10	Pan3	Shc1	Pdcd11	Kdm3b
Fan1	Gls	Hspa4l	Rps14	Pdcd11
Drap1	Gfm2	Rab3b	Med8	Rps14
Fancl	Mdm2	Atxn3	Nfya	Med8
Xrcc2	Rb1cc1	Pak6	Pkig	Nfya
Rb1cc1	Kif1b	Cops4	Trappc2	Pkig
Cux1	Ola1	Rbm3	Pam	Trappc2
Zfp292	Gaa	Camk1d	Nr2f6	Pam
Tra2b	Usp2	Rbbp6	Kctd1	Nr2f6
Npat	Pop1	Ero1lb	Msl3	Kctd1
Kdm3b	Amfr	Kdm4c	Shc1	Msl3
Pdcd11	Synj2	Mrpl20	Aebp1	Aebp1
Pop1	Man1b1	Mknk2	Eif2c1	Eif2c1
Med8	Park2	Afg3l1	Cbx7	Cbx7
Sf3a3	Hexa	Rps6ka6	Nrip1	Nrip1
Xrcc3	Ldhc	Dnajc3	Pbx3	Pbx3
Nfya	Atp10d	Mrpl1	Ino80	Ino80
Ddx47	Cast	Dnajb6	Nf2	Mycbp2
Srsf2	Mgat1	Rab6a	Mycbp2	Ddx58
Nr2f6	Usp34	Spag9	Ddx58	Nr2c1
Kctd1	Eif2c1	Ppp1r12a	Nr2c1	Atxn3
Msh3	Gcsh	Stt3a	Atxn3	Crem
1190005F20Rik	Mtg1	Hat1	Crem	Cmklr1
Msl3	Gba2	Klhl7	Cmklr1	Rbm22
Aebp1	Ino80	Fgfr1	Eif2b3	Thrb
Eif2c1	Rhot1	Cth	Thrb	Camk1d
Cbx7		Ttc3	Rbm3	Zmynd15
Nrip1		Bnip3l	Camk1d	Kdm4c
Pbx3		Mdfic	Zmynd15	Ikbkg
Ino80		Rpl4	Kdm4c	Zfp473
Mycbp2		Trim32	Ikbkg	Sarnp
Nr2c1		Pcmtd2	Zfp473	Tasp1
Crem		Pan3	Mknk2	Rbpj
Atxn3		Anapc13	Sarnp	Taf6
Lipe		Rprd1b	Tasp1	Lpin1
Palb2		Gfm2	Rbpj	Dnajb6
Helq		Mdm2	Piwil1	Mycl1
Rbm22		Snrk	Taf6	Zfp449
Thrb		Mettl8	Lpin1	Ppp1r12a
Rbm3		Pomgnt1	Dnajb6	Nr3c1
Fam103a1		Pfdn5	Mycl1	Zmiz2
Zmynd15		Dnajb13	Zfp449	Prickle1
Kdm4c		Kdm1b	Ppp1r12a	Zfp541
Ikbkg		Usp2	Nr3c1	Hat1
Zfp473		Cdc7	Zmiz2	Fgfr1
Sarnp		Eif2b4	Zfp541	Cth
Rbpj		Ing3	Prickle1	Mdfic
Piwil1		Park2	Hat1	Smyd1
Top1		Cdk11b	Fgfr1	Trim32
Taf6		Lipt1	Cth	Cic
Lpin1		Ppp2ca	Mdfic	Rprd1b
Cpsf4		Mgat1	Smyd1	Mdm2
Zfp449		Spock2	Trim32	Deaf1
Pold2		Elp4	Cic	Pfdn5
Papolg		Usp34	Rprd1b	Gclc
Nr3c1		Prkar1a	Mdm2	Kdm1b
Zfp541		Setd8	Deaf1	Usp2
Nsmce2		Met	Pfdn5	Hnrnpa2b1
Snrpa1		Phf16	Gclc	Wnt5b
Mdfic		Supt7l	Kdm1b	Ing3
Smyd1		Skp1a	Usp2	Ilk
Cic		Ilk	Cpeb3	Zfp280c
Pan3			Wnt5b	Trp53bp1
Rprd1b			Ing3	Zfp568
Deaf1			Eif2b4	Cdk11b
Sugp2			Ciz1	Dmrtb1
Tdrd1			Ilk	Maged1
Ddx46			Zfp280c	Hnrpdl
Neil3			Trp53bp1	Elp4
Kdm1b			Zfp568	Zbtb32
Hnrnpa2b1			Dmrtb1	Aatf
Ing3			Maged1	Gtf2ird2
Zfp280c			Gfpt1	Zfp219
Trp53bp1			Hnrpdl	Arhgef2
Ppp1r1b			Elp4	Setd8
Dmrtb1			Zbtb32	Met
Ints8			Aatf	Supt7l
Hnrpdl			Gtf2ird2
Elp4			Zfp219
Zbtb32			Arhgef2
Gtf2ird2			Setd8
Zfp219			Met
Trmt1			Supt7l
Setd8
Supt7l

## Sheet: PND 17_21
PND 17/21
Organelle organization	Cellular prot. mod. process
Dpysl3	Ube3c
Mapre3	Suv420h2
Cep135	Prmt1
Suv420h2	Csnk1a1
Prmt1	Fgd4
Limch1	Naa15
Csnk1a1	Prkcd
Mta1	Csnk1e
Cdca2	Loxl2
Fscn1	Art5
Zmym3	Fbxw7
Dock7	Stk11
Sun1	Map3k5
Loxl2	Piga
Fbxw7	Fbxo30
Htra2	Ddost
Mtap7	Ttll5
Gata1	Uba5
Smyd3	Ttll11
Taf1	Ubr3
Dst	Smyd3
Coro2a	Taf1
Stag2	Pdpk1
Bahd1	Acvr2b
Pxmp3	Adam10
Pxn	Siah1a
Vasp	Pxn
Kdm2b	Galnt2
Skp1a	Dab2ip
Atp8b5	Kdm2b
Dlg4	Skp1a
Add1	Rnf111
Cox18	Egflam
Clip1	Ptprs
Ranbp10	Cdk16
Hexa	Mylk
Fnbp1l	Usp20
Msh3	Bcl11a
Ptpn1	Oxsr1
Cep57l1	St6galnac2
Msl3	Dusp3
Cul3	Wwp1
Tada2a	Pam
Ctnnb1	Ptpn1
Tcf3	Msl3
Ash2l	Tada2a
Hdac5	Cul3
Ino80	Prmt3
Bcar1	Tcf3
Satb1	Ash2l
Cdca3	Hdac5
Rbl2	Pgap2
Sap18	Mib1
Mis12	Fbxo22
Atg3	Satb1
Pex3	Brap
Hmgb1	Herc6
Bicd1	Atg3
Whsc1l1	Ube2w
Epb4.1	Mknk2
Arhgef5	Rsrc1
Abr	Whsc1l1
Scp2	Rps6ka6
Lpin1	Epha7
Kansl1	Ulk2
Pik3c3	Ube2d3
Tln1	Kansl1
Csnk1d	Pias3
Fmn1	Por
Ppp1r12a	Pik3c3
Rrp8	Ppm1e
Ehmt1	Spag9
Hat1	Csnk1d
Acot8	Ppp1r12a
Brca1	Usp7
Chchd3	Hat1
Rcor1	Klhl7
Espl1	Fgfr1
Kif11	Ehmt1
Lrrk2	Brca1
Rac3	Rcor1
Mtfp1	Ttc3
Cebpg	Trim32
Synpo	Lrrk2
Tada3	Ube2j1
Gsk3b	Pomgnt1
Hdac11	Tada3
Arl8b	Pdp2
Kif2c	Gsk3b
Synj2	Usp2
Mecp2	Hdac11
Sh3kbp1	Cdc7
Dctn6	Cdkl5
Nubpl	Mecp2
Spast	Ppp3ca
Elp4	Ppp1cc
Hspa1a	Lipt1
Nasp	Ppp2ca
Hook2	Trp53rk
Supt7l	Mgat1
	Elp4
	Prkar1a
	Phkg2
	Ttll4
	Npr2
	Supt7l

## Sheet: PND 21_28
PND 21/28
Organelle organization	Cellular prot. mod. process	Centrosome formation
Bcar1	Rnf180	Pcm1
Col4a3bp	Ube3c	Cep192
Als2	Stk35	Haus2
Zmym4	Prmt1	Brca1
Mapre3	Csnk1a1	Brsk1
Sep15	Rock2	Cep135
Baz1b	Alg12	Ppp1r12a
Cep135	Naa15	Kif11
Prmt1	Kat2a	Rock2
Csnk1a1	Mapk10	Chd3
Mta1	Supt3h
Cdca3	Pdp1
Rock2	Uhmk1
Rbl2	Map3k3
Atg3	Lmf1
Tmed2	Eya3
Capzb	Piga
Kat2a	Map2k4
Sun1	Sirt2
Chd3	Ubr3
Cep192	Ddb1
Whsc1l1	Senp6
Clint1	Pdpk1
Haus2	Ddr1
Supt3h	Siah1a
Scmh1	Itch
Jmy	Col3a1
Mtap7	Hcfc1
Eya3	Skp1a
Epb4.1l2	Gak
Sirt2	Dmpk
Chd1	Ptprs
Pik3c3	Atxn7l3
Gata1	Polr2a
Gas7	Mylk
Fmn1	Usp20
Hps4	Oxsr1
Ppp1r12a	Brsk1
3200002M19Rik	St3gal2
Rrp8	Adrbk1
Nr3c1	Dusp3
Stag2	Akt3
Pip5k1a	Pam
Pcm1	Dusp16
Pxmp3	Msl3
Ctcf	Trrap
Pex5	Ube4b
Ttf1	Ash2l
Kdm5a	Pgap2
Brca1	Mgea5
Chchd3	Pias2
Atp2c1	Baz1b
Hcfc1	Lpar1
Skp1a	Hipk2
Kif11	Polr2i
Atp8b5	Brap
Pcnt	Esco1
Ctbp1	Hk1
Rest	Ero1lb
Gfm2	Atg3
Cnp	Map4k4
Atxn7l3	Socs7
Lcp1	Stk36
Brsk1	Mknk2
Clip1	Whsc1l1
Cap2	Rps6ka6
Bmi1	Ube2d3
Hdac11	Por
Arl8b	Pik3c3
Smc4	Spag9
Akt3	Ppp1r12a
Synj2	Klhl7
Kif2c	Brca1
Rnf20	Ttc3
Tekt2	Naa50
Hexa	Rest
Fnbp1l	Mob1b
Kif20b	Pomgnt1
Msh5	Eif2ak4
Dctn6	Bmi1
Spast	Usp2
Smarca4	Hdac11
Msl3	Riok1
Cep57l1	Tgfbr3
Trf	Rnf20
Ctnnb1	Ilf3
Oma1	Cdc14b
Trrap	Hif1an
Snx10	Ppp2ca
Ash2l	Smarca4
Birc6	Trp53rk
Fcho2	Cdkl3
Mgea5	Trf
Supt7l	Phkg2
	Tgfbr1
	Birc6
	Supt7l
