# Supplementary material for: Transcriptome Profiling of the Murine Testis during the First Wave of Spermatogenesis
Source: PLoS One. 2013 Apr 17;8(4):e61558. doi: 10.1371/journal.pone.0061558 (PMC3629203; doi:10.1371/journal.pone.0061558)
Supplement: Table S5 — Upregulated DE lncRNAs in analysed comparisons. (XLSX) [file pone.0061558.s009.xlsx]

## Sheet: PND7_14
NCBI ID	ID	PND14 FPKM	PND7 FPKM	SD PND14	SDPND7	FC	logFC	p-value
AK015366	4930442P07	22	0	3	0	11.822	3.563	2.08572e-08
AK015344	4930439N18	12	0	2	0	6.519	2.705	1.07738e-07
AK016139	4930556A12	17	0	0	0	8.619	3.107	1.67974e-07
NR_027980	n414427	43	5	3	0	6.864	2.779	1.75513e-07
AK133148	4931403A01	13	0	1	0	7.43	2.893	4.87874e-07
AK016911	n291305	17	0	3	0	7.856	2.974	6.03179e-07
	n343527	11	0	2	0	6.585	2.719	6.24994e-07
AK029760	4930534A14	39	0	5	0	20.006	4.322	8.16933e-07
	n423776	13	1	2	1	5.187	2.375	8.38444e-07
AK139870	B020031E23	14	0	1	0	6.872	2.781	9.59045e-07
AK016664	n291449	20	1	3	0	8.242	3.043	1.12827e-06
AK131791	1700120P03	12	0	2	0	6.962	2.8	1.17559e-06
AK006721	1700048B10	15	0	5	0	8.209	3.037	1.1875e-06
AK133010	4930551I17	36	0	13	0	15.095	3.916	1.27343e-06
AK160253	4930550L11	62	0	24	0	28.48	4.832	1.3912e-06
AK038259	A130090N03	113	5	42	2	17.388	4.12	1.42661e-06
AK006826	1700057K19	85	1	9	0	31.139	4.961	1.5356e-06
AK029564	4921537C17	22	0	2	0	11.771	3.557	1.84103e-06
AK133259	4932425M07	14	0	0	0	7.763	2.957	2.3923e-06
	n420137	30	0	3	0	15.244	3.93	2.65071e-06
AK076688	4930414J05	19	4	1	1	3.632	1.861	3.0169e-06
AK033854	n286757	13	1	1	1	5.7	2.511	3.31295e-06
AK005792	1700009C05	15	0	5	0	8.439	3.077	3.35298e-06
AK085459	D630029M15	17	0	4	0	8.158	3.028	3.45623e-06
AK006510	1700029M20	28	0	8	0	14.729	3.881	3.48235e-06
	n422112	13	0	4	0	7.074	2.823	3.7548e-06
AK015491	4930459O04	40	0	17	0	18.617	4.219	3.76648e-06
AK169482	A630036M17	13	1	1	1	5.05	2.336	3.96747e-06
AK018864	1700056N23	32	1	5	1	13.193	3.722	4.18687e-06
AK076957	4930573D20	11	0	2	0	6.019	2.59	5.11791e-06
AK006179	1700020N01	54	0	20	0	23.973	4.583	5.8816e-06
AK015136	4930414F20	13	1	4	0	5.437	2.443	6.5768e-06
AK016438	4931406O07	11	0	3	0	6.341	2.665	6.84442e-06
AK008832	2210404O07	47	1	12	1	18.946	4.244	6.8734e-06
AK076598	4921530G11	14	0	3	0	6.37	2.671	7.20675e-06
AK016081	4930549O18	18	0	1	0	9.314	3.219	7.27787e-06
AK007098	1700097M23	22	0	9	0	11.215	3.487	7.48484e-06
AK019660	4930488B04	39	0	19	0	19.498	4.285	7.79765e-06
	n422965	20	0	5	0	10.847	3.439	7.85677e-06
AK015363	4930442J19	21	0	7	0	11.089	3.471	8.21566e-06
	n421983	20	0	7	0	10.009	3.323	8.57477e-06
AK006486	n296686	19	0	1	0	10.481	3.39	8.81838e-06
AK006431	1700027K06	97	1	28	2	32.774	5.034	1.02299e-05
	n343451	39	0	13	0	19.449	4.282	1.14508e-05
NR_038141	n416058	55	0	21	0	27.55	4.784	1.19378e-05
AK015101	4930405N21	23	0	9	0	10.621	3.409	1.29304e-05
AK029437	4833436K16	10	0	1	0	5.952	2.573	1.40562e-05
AK030033	4932416G21	53	3	15	2	10.894	3.446	1.68309e-05
AK086457	D930030E17	16	0	6	0	8.39	3.069	1.78938e-05
	n423837	12	0	3	0	6.88	2.783	1.79725e-05
AK005641	1700003H21	107	3	48	0	19.57	4.291	1.94465e-05
AK039595	A330069C21	10	0	3	0	5.462	2.449	2.0395e-05
AK015298	4930433B08	17	1	6	1	5.509	2.462	2.2888e-05
AK016862	4933421H06	15	1	5	0	6.419	2.682	2.44268e-05
AK138627	A330079J11	17	4	4	1	3.173	1.666	2.53971e-05
AK002325	0610008D19	21	1	5	0	6.577	2.717	2.54741e-05
AK013696	n294453	15	2	4	0	4.064	2.023	3.5564e-05
AK136141	7420462K03	17	5	2	0	2.82	1.496	3.57484e-05
AK006347	1700025J06	235	4	90	4	49.588	5.632	3.59208e-05
AK077196	4933427K10	13	0	6	0	7.215	2.851	3.70698e-05
AK076945	4930568I19	11	0	3	0	5.479	2.454	4.61096e-05
AK005673	1700006H01	77	2	42	1	20.098	4.329	5.55105e-05
AK161108	4732437H17	21	3	2	1	4.568	2.192	5.86103e-05
AK003383	1110003N05	25	7	7	0	2.985	1.578	5.97416e-05
AK006182	1700020N18	32	0	11	0	16.318	4.028	6.13365e-05
	n344105	18	2	2	1	5.562	2.476	6.26089e-05
AK053647	E130118E17	18	6	0	1	2.538	1.344	6.68567e-05
AK039483	A330049K02	25	6	3	0	3.213	1.684	6.68933e-05
	n413005	12	1	3	1	4.491	2.167	6.79502e-05
AK006087	1700018G05	39	3	7	0	8.763	3.131	6.83381e-05
AK035897	9630015L23	14	3	2	0	3.048	1.608	7.06829e-05
AK046313	B230368O09	17	4	2	2	3.145	1.653	7.17125e-05
AK041417	A630008B11	18	7	2	0	2.104	1.073	7.40976e-05
	n344220	17	1	4	1	6.117	2.613	7.73429e-05
AK009520	2310028G22	22	3	0	0	4.596	2.2	7.91294e-05
AK006661	1700040L02	14	1	5	0	5.29	2.403	7.96773e-05
AK004292	1110058D08	26	10	5	1	2.333	1.222	8.22046e-05
AK015846	4930519N06	26	1	6	0	8.999	3.17	8.2942e-05
AK076915	4930551J12	32	1	14	0	10.875	3.443	8.73321e-05
AK139254	A730081C06	38	0	21	0	16.775	4.068	8.7402e-05
AK078938	9130206P09	12	1	1	1	4.811	2.266	9.13323e-05
AK003430	1110004K02	25	1	7	2	8.767	3.132	0.000107452
AK043074	A730053C13	17	4	0	2	3.148	1.654	0.000112476
NR_033647	n415453	17	3	1	1	3.739	1.903	0.000117002
AK079579	A230107M19	21	8	5	1	2.365	1.242	0.000122658
AK076567	4921513I01	25	3	11	0	5.643	2.497	0.000123723
AK014801	4921501G07	13	0	6	0	7.091	2.826	0.000128216
NR_027488	n414260	49	10	15	2	4.22	2.077	0.000128616
AK007926	1810061K06	12	2	0	1	3.564	1.833	0.000134612
AK045291	B130055N05	32	5	12	1	4.663	2.221	0.000138773
NR_003643	n413964	20	0	7	0	10.619	3.409	0.000144126
AK079197	9530023M17	13	1	4	1	4.569	2.192	0.0001446
AK084640	D330024K21	16	3	4	1	3.46	1.791	0.000153312
AK011462	2610019F03	25	6	1	2	3.306	1.725	0.000163268
AK053344	E130010O16	14	1	6	0	5.803	2.537	0.000164627
AK005822	1700010G02	30	1	11	1	10.451	3.386	0.000168768
AK016819	4933415F23	19	1	7	0	7.728	2.95	0.000169579
NR_033496	n415311	15	3	5	0	3.094	1.629	0.000169694
AK040265	A430081H03	22	5	5	0	3.252	1.701	0.000170884
AK086724	D930048B22	22	8	3	2	2.46	1.298	0.000171076
AK042392	A630087N05	15	1	7	1	5.22	2.384	0.000176291
AK015892	4930525D18	24	0	13	0	11.751	3.555	0.00017972
AK016995	4933430J04	14	3	4	0	3.385	1.759	0.000184104
AK076694	4930415F21	67	21	18	0	2.939	1.555	0.000196298
AK162128	7420431I03	34	7	6	2	3.948	1.981	0.00020549
	FR179877	24	10	5	1	2.257	1.175	0.000205533
AK014192	n294150	14	3	0	1	3.467	1.794	0.000207308
AK167665	I530027L22	32	6	10	0	4.107	2.038	0.00021518
AK040185	A430075F05	14	1	1	1	5.209	2.381	0.000215421
AK078131	6330549H03	20	5	0	1	3.281	1.714	0.000217804
AK076888	4930539K03	54	9	11	5	5.185	2.374	0.000224598
NR_024208	n414179	90	14	30	6	5.633	2.494	0.000236599
AK037719	A130040P04	12	2	3	1	4.213	2.075	0.000240362
NR_027485	n414259	79	28	6	10	2.79	1.48	0.000243273
AK030271	4933440I24	20	1	2	0	6.846	2.775	0.000243592
	n413547	14	0	2	0	6.775	2.76	0.000247548
AK149662	G530008I12	26	10	2	2	2.389	1.256	0.000248034
AK133162	4931406O09	15	5	2	1	2.555	1.353	0.000257853
AK019559	4930403J02	21	0	11	0	11.064	3.468	0.000270169
AK034983	9430070C07	26	6	5	1	3.274	1.711	0.000274522
AK148028	G270145E17	12	1	2	1	4.738	2.244	0.000276418
AK140046	B230110L10	16	5	0	2	2.702	1.434	0.000276528
AK040021	A430045J17	19	6	1	1	2.804	1.487	0.000291657
	n417375	310	63	137	10	4.611	2.205	0.000297505
AK032072	6330571L03	14	4	1	2	2.982	1.576	0.000300975
AK079350	9630037P07	30	5	9	2	4.854	2.279	0.000311513
AK078666	7420447N13	17	3	6	1	3.638	1.863	0.000322937
AK137308	9630003K06	11	1	2	0	5.159	2.367	0.000329874
AK015915	4930527F18	17	4	4	1	3.197	1.677	0.00033325
AK010031	2310063P06	13	2	1	2	4.409	2.141	0.000339591
AK085373	D630017N12	12	0	5	0	5.926	2.567	0.000341213
AJ421479	n2476	14	1	9	0	4.819	2.269	0.000344658
AK006470	1700028O08	11	0	3	0	6.339	2.664	0.000347873
AK016953	4933427I01	14	0	7	0	6.996	2.807	0.00034859
AK040647	A530006C07	13	2	5	1	4.033	2.012	0.000354842
AK016525	4932415G12	13	0	3	0	6.397	2.677	0.000365067
AK081864	C130083E18	14	1	7	0	4.569	2.192	0.000369942
AK009928	n295414	20	8	2	3	2.282	1.191	0.000372922
AK005901	n296932	13	0	0	0	7.374	2.882	0.000373335
AK077390	5430417G01	13	2	2	1	4.013	2.005	0.000376031
AK006767	1700052H20	12	1	7	1	4.969	2.313	0.000376257
AK160254	4930551A22	15	0	4	0	7.502	2.907	0.000383771
AK043888	A830046J09	12	2	4	0	3.724	1.897	0.000414361
AK031939	6330503K22	49	7	16	6	6.692	2.742	0.000431964
AK019569	4930407A15	12	2	3	0	3.648	1.867	0.000432947
AK033303	8030489M22	27	7	6	2	3.304	1.724	0.000434108
AK018255	n289291	129	13	1	2	8.723	3.125	0.000454574
AK030238	4933427K12	16	0	4	0	8.589	3.103	0.000469048
AK006384	1700026G17	11	0	2	0	5.797	2.535	0.000481896
AK038423	A230008D12	15	0	6	1	7.102	2.828	0.000502117
	n413408	62	10	22	6	5.464	2.45	0.000532068
AK086882	E030007N13	15	2	0	2	4.597	2.201	0.000539388
AK015852	4930520I17	11	1	4	1	4.959	2.31	0.000551537
AK082861	C330045B02	18	4	1	2	3.553	1.829	0.000557583
NR_029436	n414670	25	0	13	0	11.758	3.556	0.000562171
AK005604	1700001K07	34	6	5	3	4.903	2.294	0.000563811
AK005828	1700010I02	18	8	1	2	2.054	1.038	0.000609122
AK005877	1700011M02	99	9	21	6	10.007	3.323	0.000626173
AK019801	4930570O04	12	0	7	0	6.373	2.672	0.000654329
AK005702	n289291	52	5	28	2	7.287	2.865	0.000660457
AK089042	E430037F16	23	7	3	2	2.692	1.429	0.000661665
AK012668	n294839	25	4	10	3	5.268	2.397	0.000687003
AK081572	C130044D23	19	5	2	1	2.875	1.524	0.00069383
AK016026	4930542N22	33	4	14	1	6.031	2.592	0.000699662
AK077022	4932412F22	18	6	2	3	2.687	1.426	0.000714659
AK085596	D630045B11	17	3	0	0	3.647	1.867	0.00071468
	n343369	16	3	2	2	3.604	1.85	0.000721183
AK015681	4930502K01	25	6	4	3	3.746	1.905	0.000748269
AK076662	4930405N22	15	3	2	0	3.128	1.645	0.000753766
AK003887	1110021C03	23	4	8	1	4.263	2.092	0.000763871
AK006324	1700025C14	14	1	5	1	5.969	2.578	0.000785889
AK014925	4921519H07	24	0	15	0	11.233	3.49	0.000786786
AK041462	A630012F14	19	7	0	3	2.274	1.185	0.000808034
AK003484	1110005P14	32	9	5	3	3.02	1.595	0.000808809
	2900036K02	18	7	4	2	2.182	1.126	0.000821678
AK029633	4930417J09	16	5	3	2	2.581	1.368	0.000830681
AK006840	1700060C24	21	5	4	1	3.347	1.743	0.000853839
AK078618	7330403C04	15	2	5	0	4.427	2.146	0.000876258
NR_027977	n414425	19	3	7	2	4.453	2.155	0.0008769
AK019037	1810056O20	49	4	19	3	8.52	3.091	0.000886395
	n343585	27	9	7	1	2.609	1.384	0.000894821
AK006138	1700019P01	28	0	19	0	13.113	3.713	0.000897158
AK004403	1110067O21	24	3	5	2	4.943	2.305	0.000899004
AK161210	4833413F12	44	14	12	5	2.82	1.496	0.000920051
AK133621	5330419A06	33	2	24	1	8.341	3.06	0.000925545
AK088989	E430034L04	31	12	2	4	2.483	1.312	0.000926518
AK051508	D130053K17	45	16	14	2	2.625	1.392	0.000927368
NR_024025	n414167	24	10	4	2	2.265	1.18	0.00093445
AK008981	2210418K18	42	14	0	2	2.74	1.454	0.000935467
AK006901	1700066D14	23	0	17	0	10.784	3.431	0.000960186
NR_027648	n414281	63	24	5	6	2.506	1.326	0.000975749
AK081529	C130033J18	21	6	5	2	2.91	1.541	0.00100515
AK042242	A630074G09	20	5	3	1	3.21	1.683	0.00106471
AK076764	4930439M07	25	7	8	2	2.881	1.527	0.001086
AK006506	1700029K24	14	2	2	2	4.723	2.24	0.00112764
AK086718	D930047E12	15	3	3	1	3.335	1.738	0.00113432
AK136732	9230109F11	20	8	1	3	2.295	1.198	0.00114513
AK088139	E430004N23	16	6	0	2	2.419	1.274	0.00116225
	n413426	18	6	0	2	2.651	1.406	0.00118715
	2810423A18	21	4	7	3	3.77	1.915	0.0012139
	n420783	14	0	10	0	6.982	2.804	0.0012163
AK087717	E330010J03	73	17	24	7	3.937	1.977	0.00121656
AK140839	C130041I04	16	5	4	0	2.375	1.248	0.00122548
AK010954	2510010B22	23	4	3	4	4.874	2.285	0.00126141
AK031501	6030442J23	21	4	8	2	3.643	1.865	0.00127481
AK016339	4930581L11	14	2	6	0	4.314	2.109	0.00128389
AK036237	9630047K10	13	2	1	2	4.002	2.001	0.00128823
AK006876	1700064A15	43	21	4	2	2.004	1.003	0.00128974
AK137191	9530037G13	24	6	7	4	3.405	1.768	0.00130855
AK050440	C730048E16	18	2	7	0	5.354	2.421	0.00131052
AK053698	E130208O22	29	4	6	2	4.829	2.272	0.00136697
AK039832	A430013N21	14	2	3	2	4.757	2.25	0.00142441
NR_040424	n416310	24	0	16	0	11.139	3.478	0.00143228
AK086085	D930003J23	13	3	2	2	3.501	1.808	0.00143739
AK087475	E130303B06	11	1	2	1	4.958	2.31	0.0014445
NR_002702	n413830	70	17	18	2	3.661	1.872	0.0014509
AK169243	I920097L12	64	22	12	2	2.688	1.427	0.00150984
AK012081	2610509I12	36	10	10	3	3.302	1.723	0.0015258
	2810425J22	28	9	10	2	2.808	1.489	0.00157626
AK004018	1110032A10	48	14	15	8	3.329	1.735	0.00158521
NR_028341	n414523	26	4	7	4	4.826	2.271	0.00159726
AK079545	A230052C23	29	9	0	5	3.103	1.633	0.00164697
AK032505	6430573H23	24	10	9	1	2.06	1.043	0.00164846
NR_002875	n413870	1871	451	439	121	4.15	2.053	0.00166842
NR_038091	n416043	72	23	20	8	2.932	1.552	0.00175689
NR_033613	n415421	14	2	4	1	3.694	1.885	0.00176034
AK145054	G830032K17	34	0	29	0	14.217	3.83	0.00176719
AK076198	n294025	37	7	11	4	4.169	2.06	0.00178517
AK169942	F630005C04	161	24	70	8	6.091	2.607	0.00180452
	n344093	51	18	10	3	2.667	1.415	0.00182855
AK007048	n296325	20	7	1	3	2.429	1.28	0.00188775
AK078302	6430585D11	17	1	5	1	5.601	2.486	0.00195386
AK005904	1700012G05	16	5	4	3	2.691	1.428	0.00198515
AK006378	n296728	73	17	2	9	4.134	2.048	0.0020311
AK031907	6330442M01	131	35	24	6	3.611	1.853	0.00206628
AK041991	A630051D19	18	7	2	2	2.39	1.257	0.00206696
AK018942	1700108J01	11	0	1	0	5.693	2.509	0.00207002
	n411889	13	0	5	0	5.936	2.57	0.00209104
AK084822	D330048D22	47	15	18	5	2.916	1.544	0.00209352
	n421273	32	8	6	3	3.508	1.811	0.00211325
AK008395	n263728	20	6	2	4	3.187	1.672	0.00218383
AK048280	C130046D01	19	6	0	4	2.629	1.395	0.00218729
	n411970	18	5	2	1	2.983	1.577	0.00221282
	2810429C13	26	10	10	1	2.215	1.147	0.00226548
AK006497	1700029I03	24	3	8	4	5.622	2.491	0.00233421
AK083662	D030062E16	23	6	5	3	3.327	1.734	0.00237445
NR_033144	n415209	19	5	5	4	3.294	1.72	0.00240359
AK014824	4921506J03	43	12	17	3	3.054	1.611	0.00245953
AK039762	A330105G02	30	7	6	4	3.587	1.843	0.00250301
NR_003364	n413922	35	15	0	5	2.183	1.126	0.00254613
AK043842	A830039E02	22	9	0	3	2.226	1.154	0.00255847
AK083753	D030074P07	19	5	5	2	2.914	1.543	0.00258487
NR_033744	n415471	29	10	5	1	2.519	1.333	0.00261071
AK163282	B020009D19	22	5	1	3	3.48	1.799	0.00264279
AK050570	C920001K05	13	2	0	3	4.034	2.012	0.0026887
AK084753	D330038P10	20	7	5	2	2.46	1.298	0.00279011
AK008568	2010313A05	18	5	6	2	2.808	1.49	0.00284806
	FR065955	33	10	15	2	2.801	1.486	0.00284877
AK012496	n294890	14	4	2	3	3.111	1.638	0.00287567
NR_033228	n415241	18	8	2	0	2.021	1.015	0.0028921
NR_033578	n415388	68	19	20	7	3.451	1.787	0.00300928
AK004275	1110056N09	27	11	10	1	2.242	1.165	0.00307268
NR_027984	n414429	17	3	2	0	4.17	2.06	0.00309124
AK016949	n291288	27	9	3	6	2.791	1.481	0.0030919
AF357490	n1606	36	13	6	2	2.494	1.318	0.00314261
AK087848	E330029I21	23	7	4	4	2.793	1.482	0.00316259
AK162815	A230001F17	23	3	9	4	5.435	2.442	0.00318714
AK012075	2610509D04	16	4	2	4	2.936	1.554	0.0032491
AK158457	F930118D21	16	3	3	3	4.216	2.076	0.00345566
AK017634	5730442A01	43	19	6	6	2.158	1.11	0.00355332
NR_033443	n415271	18	7	1	0	2.238	1.162	0.00356986
AK038756	A230060E08	19	8	3	2	2.078	1.055	0.0036385
	2900053I11	59	23	8	5	2.467	1.303	0.00374367
AK005926	1700012M17	26	10	7	3	2.432	1.282	0.0038064
AK003396	1110003P16	106	26	29	14	4.018	2.006	0.0039283
AK020492	9430077D24	42	18	1	1	2.154	1.107	0.00400752
AK008130	2010005M05	73	19	33	5	3.373	1.754	0.00402077
AK046441	B230385G11	15	4	3	3	2.922	1.547	0.00414965
	n344179	286	92	62	37	3.15	1.655	0.00422091
NR_024093	n414174	19	6	4	1	2.646	1.404	0.00427875
AK149244	7120499I11	23	9	6	3	2.341	1.227	0.00434782
AK012271	2700022J23	13	3	5	2	3.188	1.673	0.0043618
AK142786	D930012D19	18	6	3	1	2.667	1.415	0.00440307
AK141455	C530025D15	16	2	9	2	4.189	2.066	0.00440539
AK037497	A130021L02	22	8	4	4	2.507	1.326	0.00445167
AK078431	6720461J18	20	6	8	3	2.902	1.537	0.00448704
AK082625	C230071E12	16	2	6	3	4.535	2.181	0.00454835
AK014409	3732421C19	70	17	20	7	3.914	1.969	0.0046152
AK048215	C130040M11	26	10	4	5	2.405	1.266	0.00466354
	n344362	25	2	16	2	6.423	2.683	0.00499515
AK141245	C330036J04	22	10	3	4	2.132	1.092	0.00512635
NR_037603	n415898	20	7	5	1	2.532	1.34	0.0051642
AK006555	1700030K02	59	8	27	8	7.325	2.873	0.00528241
AK089025	E430036I11	26	9	6	3	2.586	1.371	0.00554936
AK013062	2810410A03	16	3	2	3	3.872	1.953	0.00560537
AK084912	D430010N08	21	9	3	5	2.191	1.132	0.00563147
NR_037854	n415919	54	19	6	8	2.795	1.483	0.00572267
AK007983	1810074C23	47	20	2	6	2.328	1.219	0.00578845
	2900022O04	28	9	6	4	2.888	1.53	0.00588466
AK007651	n296016	18	8	4	3	2.141	1.098	0.00596984
	n344441	49	18	10	4	2.518	1.332	0.00608062
NR_027505	n414265	26	7	1	5	3.343	1.741	0.00610553
AK020761	A430104A05	19	6	8	1	2.679	1.421	0.00610746
AK003176	1100001I19	21	7	8	1	2.402	1.264	0.00625243
AK145393	I0C0032P09	25	9	4	6	2.61	1.384	0.00629297
K00027	n4347	11650	2383	6367	913	4.68	2.227	0.00663235
AK080145	A530070C08	22	9	3	0	2.224	1.153	0.00668908
NR_027884	n414361	39	9	10	5	3.746	1.905	0.00677794
	FR193136	29	6	6	6	4.191	2.067	0.00688948
AK004133	1110036O21	35	15	5	9	2.374	1.247	0.00718001
AK017400	5430437B18	14	4	5	2	2.787	1.479	0.00726194
AK012261	2700018L24	29	11	6	5	2.468	1.303	0.00731987
AK049104	C230099N07	81	17	37	8	4.442	2.151	0.007419
AK054211	E230031A04	38	13	8	7	2.709	1.438	0.00758246
	n344412	17	5	3	3	2.927	1.55	0.00775237
AK172180	F830102A14	73	36	13	11	2.005	1.004	0.00778061
AK138695	A430014J06	34	16	1	9	2.175	1.121	0.00787267
AK011735	2610042B21	27	9	2	6	2.841	1.506	0.00801272
AK010561	2410021B04	81	32	22	9	2.427	1.279	0.00803717
AK054439	E330025H18	23	6	12	3	3.244	1.698	0.00808975
AK139259	A730082O16	38	18	1	10	2.152	1.106	0.00814799
AK012379	2700045L04	42	8	19	1	4.058	2.021	0.00839194
AK050432	C730047K05	21	2	1	3	6.747	2.754	0.0084709
	FR301041	17	6	2	5	2.736	1.452	0.00859329
AK088760	E430025H06	32	13	13	4	2.246	1.168	0.00871678
AK016310	4930578O05	1673	423	108	136	4.041	2.015	0.0088543
NR_033643	n415451	43	11	18	0	3.23	1.692	0.00891346
AK012235	2700010N06	57	21	10	13	2.841	1.507	0.00896733
AK081798	C130078C04	59	20	6	11	2.875	1.524	0.00900405
NR_036616	n415653	55	22	0	14	2.594	1.375	0.00906365
NR_003639	n413962	32	8	8	6	3.595	1.846	0.00907104
AK003513	1110007A10	44	17	1	9	2.495	1.319	0.00912054
AK003210	1110001D10	27	6	13	1	3.608	1.851	0.0091838
AK042742	A730020K07	20	7	5	1	2.301	1.202	0.00927063
AK009384	n295536	30	13	8	2	2.162	1.113	0.00935969
AK016506	4931438J06	19	7	1	4	2.553	1.352	0.00991955

## Sheet: PND17_21
NCBI ID	ID	PND21 FPKM	PND17 FPKM	SD PND21	SD PND17	FC	p-value
AK018966	1700119N03	17	1	0	1	7.646	2.21845e-06
NR_030733	n415167	15	1	1	0	6.505	1.30173e-07
AK019592	4930432J01	13	0	1	0	6.296	2.53719e-06
AK006029	1700016G14	13	0	5	0	6.422	4.12956e-05
AK016790	4933412F11	10	0	3	0	5.265	3.22706e-05
AK005990	n296898	11	0	2	0	5.432	5.00948e-05
AK015428	4930449C09	22	3	2	2	5.516	0.000121911
	n418022	15	2	5	0	4.752	0.000105959
NR_033461	n415287	12	0	1	0	5.752	0.000164858
NR_033529	n415341	54	16	3	7	3.344	0.000157548
NR_033388	n415260	14	2	2	1	4.079	0.000313451
AK006566	1700030N23	15	1	9	0	5.748	0.000615346
AK005838	1700010K23	19	3	4	2	4.957	0.00058826
AK039104	A230096M02	23	7	4	3	2.909	0.000113748
AK052341	D330032I20	14	3	2	3	3.37	0.000490823
AK006005	1700015P13	14	2	4	2	4.032	0.000796603
NR_027888	n414365	16	3	4	0	3.257	0.000702822
AK029883	4931422C16	21	4	10	2	3.85	0.000916727
NR_033613	n415421	93	23	9	14	4.176	0.00103795
AK139299	A730096M18	37	12	3	5	2.854	0.00049268
AK015031	4930401C12	23	6	5	3	3.068	0.000818114
AK005791	1700009B20	14	1	1	0	5.563	0.00141735
	n418017	24	5	1	2	3.913	0.00114922
AK016376	4930589P08	19	3	6	3	4.537	0.00134931
AK076858	4930512O07	31	11	3	2	2.52	0.000180468
NR_027704	n414293	13	2	4	2	3.547	0.0013907
AK006386	1700026H12	11	1	3	0	4.872	0.00170262
AK015989	4930538K10	19	3	13	1	3.63	0.00144044
	n424003	13	1	3	1	4.764	0.00232102
	n343214	11	1	8	1	4.392	0.00259196
AK132740	4922504K14	17	5	4	4	2.997	0.00230441
	n411859	18	6	3	4	2.68	0.00304966
	n343693	25	7	2	2	3.245	0.00426034
AK015829	4930518J20	15	5	5	3	2.657	0.00350209
	n343657	19	6	2	4	2.635	0.00385494
AK163359	B020023E10	37	15	11	6	2.268	0.00223614
AK006024	1700016F01	34	10	11	5	3.147	0.00631498
AK006215	1700021K10	17	3	8	4	4.125	0.00684893
NR_003643	n413964	131	41	40	28	3.403	0.00703186
AK018930	1700095G24	12	1	1	1	5.061	0.00859212
AK005712	1700007H14	21	9	2	3	2.224	0.00416547
AK005663	1700006C13	16	5	8	2	2.492	0.00623828
AK005753	1700008B15	47	15	27	3	2.643	0.00755818
	n343196	38	16	3	9	2.307	0.00671122
AK005763	1700008F19	21	7	6	5	2.822	0.00980391
AK014801	4921501G07	65	26	9	15	2.578	0.00910434
AK019826	4930583I06	18	7	4	3	2.343	0.00844874
AK017056	4933434I06	28	11	10	3	2.211	0.00740802
AK018864	1700056N23	121	56	23	25	2.192	0.00773377

## Sheet: PND21_28
NCBI ID	ID	PND28 FPKM	PND21 FPKM	SD PND28	SD PND21	FC	p-value
NR_015496	n414058	75	1	6	0	30.445	1.52087e-10
NR_045045	n416650	53	1	8	0	15.874	9.90644e-09
AK017090	4933436O18	136	2	2	0	32.335	9.23868e-08
AK006540	1700030F04	35	0	5	0	15.411	2.97814e-08
AK139061	A730011B16	46	1	2	0	14.095	1.85309e-08
AK076743	4930428B22	28	0	2	0	12.413	7.71401e-09
	n421657	35	0	3	0	14.816	3.57858e-08
AK015482	4930457A20	34	1	2	0	11.932	1.02571e-08
AK006749	1700049P18	23	0	0	0	11.666	1.37117e-08
AK160425	1700108B06	24	0	1	0	10.727	5.3437e-09
NR_033587	n415396	45	2	4	0	10.498	4.71976e-09
AK006152	1700020D14	61	3	1	1	13.004	7.55396e-08
AK015597	4930480D05	22	0	1	0	10.56	2.97034e-08
AK006659	1700040I21	20	0	2	0	9.131	4.68921e-09
AK006859	1700061N14	143	5	15	2	20.023	2.33011e-07
AK018918	1700091C19	32	2	3	0	9.374	1.01416e-08
AK006052	1700016P04	98	1	11	0	34.667	3.36994e-07
AK018907	1700084F12	27	1	3	0	9.771	1.62731e-08
NR_003953	n413976	54	2	0	1	13.818	2.00953e-07
AK006368	1700026A08	47	1	1	0	14.268	2.0604e-07
AK019738	4930544N01	15	0	2	0	8.666	9.7325e-09
AK006685	1700042G07	78	0	25	0	36.304	4.50715e-07
AK015652	4930500A04	21	0	4	0	9.65	6.32447e-08
AK131740	n296527	36	2	3	1	9.017	4.68588e-08
AK005606	1700001K19	61	2	4	0	17.705	4.09378e-07
AK018715	0610007G24	57	2	3	1	14.625	3.75804e-07
AK019734	4930544D05	37	0	4	0	16.54	4.35511e-07
AK076878	n292288	15	0	0	0	7.322	6.16354e-09
	n344174	41	2	3	0	12.301	3.61157e-07
AK015741	4930510D22	13	0	0	0	6.719	4.59384e-09
AK007074	1700095A21	39	2	1	0	10.905	2.9684e-07
AK019699	4930525N24	25	0	3	0	12.68	3.83512e-07
AK018935	1700101H06	35	2	3	1	9.881	2.32089e-07
	n422747	40	2	4	0	9.661	2.02612e-07
AK006587	1700031P21	38	2	4	0	10.1	2.69772e-07
AK019774	4930558N11	21	1	5	0	7.917	8.03823e-08
AK006493	1700029H14	166	5	19	2	24.817	8.47183e-07
AK006299	1700024G08	28	1	2	0	11.17	3.68547e-07
AK006457	1700028F23	58	5	14	1	8.853	1.8988e-07
AK015520	4930467J12	22	1	2	0	7.948	1.42954e-07
AK016760	4933409L14	27	1	1	0	8.968	2.10809e-07
AK015451	4930453H23	19	1	1	0	6.689	1.72377e-08
	n413004	169	3	7	1	33.946	1.27146e-06
AK077183	4933422K03	18	1	2	0	8.023	1.98582e-07
AK007199	1700113K09	19	1	2	0	7.326	1.2791e-07
AK006786	1700054N08	31	1	7	1	10.859	4.89503e-07
AK018843	1700039O17	32	1	1	0	12.786	7.01639e-07
AK015553	4930471L23	12	0	1	0	6.805	8.70932e-08
AK006507	1700029M03	26	1	1	1	8.948	3.23513e-07
AK076966	4930579G14	44	5	5	1	6.493	4.37331e-08
AK005958	1700013J11	16	1	2	0	6.896	1.29719e-07
NR_004448	n414003	14	1	1	0	6.297	1.10951e-08
AK005796	1700009J07	13	0	0	0	6.649	1.364e-07
AK076897	4930543A13	25	0	0	0	12.484	9.4982e-07
AK076728	4930422D11	51	5	0	1	7.498	2.82377e-07
AK006593	1700034G24	13	0	0	0	6.228	2.74745e-08
AK012157	2610528A11	19	1	1	0	6.36	7.96228e-08
AK015779	4930513D17	13	0	1	0	6.479	1.56501e-07
AK076946	4930568O12	23	2	1	0	6.142	3.45424e-08
NR_040566	n416447	45	2	3	1	11.336	1.10958e-06
AK018896	1700074D10	17	0	1	1	8.215	4.48601e-07
AK006844	1700060L04	31	1	6	0	12.928	1.41706e-06
AK006717	1700047L15	185	5	58	0	24.432	2.24637e-06
AK006301	1700024G13	25	1	8	0	7.918	4.81475e-07
AK015876	n292336	11	0	2	0	6.336	1.4387e-07
AK006981	1700082O11	32	1	2	0	13.444	1.78678e-06
AK006997	1700084M14	55	2	8	1	14.872	2.0203e-06
AK016274	4930571K23	112	5	19	0	17.111	2.24152e-06
AK006991	1700084F23	19	1	3	0	7.569	5.04391e-07
AK005964	1700013M08	17	1	2	0	5.925	4.48486e-08
AK019586	4930428D20	15	1	0	0	5.999	6.95065e-08
AK018884	1700066P05	61	2	4	1	17.824	2.50045e-06
NR_003648	n413969	14	0	1	0	6.465	3.03516e-07
AK015321	n292827	20	1	7	0	8.303	8.59266e-07
NR_029445	n414679	16	1	2	0	5.637	3.59603e-08
AK018976	1700122C19	20	1	0	0	6.535	3.81561e-07
AK005993	1700015F17	86	8	13	0	8.339	1.00723e-06
AK006452	1700028D21	26	2	2	1	7.519	7.75602e-07
AK014471	4430402I18	84	9	6	3	7.796	9.2261e-07
NR_027915	n414384	21	1	6	0	7.389	7.71011e-07
	n343140	57	3	10	1	10.964	2.23826e-06
AK005667	1700006D18	11	0	2	0	5.719	1.25815e-07
	n419517	18	1	1	0	5.824	1.44902e-07
AK006731	1700048M15	40	4	0	2	6.768	6.17202e-07
AK006194	1700021C03	16	1	1	1	6.796	6.74695e-07
	n412915	15	1	2	0	6.379	4.42283e-07
AK131802	1700125G15	18	1	2	0	7.596	1.2396e-06
AK019680	4930513L16	10	0	1	0	5.725	1.84048e-07
	n421685	49	3	2	2	10.769	2.54019e-06
AK076902	4930544C11	26	3	3	0	5.453	1.22947e-07
AK007043	1700092M07	152	2	13	1	35.271	4.73304e-06
AK132957	4930533K06	15	1	4	0	6.802	8.70945e-07
AK019797	n291910	13	0	1	0	6.309	4.80767e-07
AK015232	4930429C20	14	0	4	0	6.577	7.3398e-07
AK006512	1700029N11	14	1	1	0	5.291	1.09964e-07
AK006899	1700066B17	15	1	2	0	5.613	2.01977e-07
	n418723	16	2	1	0	4.96	1.78256e-08
AK005654	1700003O11	18	0	3	0	8.569	1.95904e-06
AK016304	4930578J19	18	1	5	0	6.31	5.64068e-07
AK133250	4932422O18	13	1	0	0	5.106	4.59369e-08
AK005281	1500017O11	30	1	5	0	9.543	2.57859e-06
AK030142	4932703L18	12	1	2	0	5.402	1.88839e-07
AK015632	4930486I03	13	1	0	0	5.416	2.59472e-07
AK007287	1700126A01	11	1	0	0	4.79	3.73138e-08
AK019753	n292128	32	2	3	2	9.307	3.0942e-06
AK017014	4933431M11	31	4	2	1	5.831	5.5044e-07
AK005994	1700015G11	213	2	24	1	55.368	7.36348e-06
AK018974	1700121N02	15	1	2	0	5.866	6.3995e-07
AK006989	1700084D21	14	1	0	0	6.073	8.51029e-07
AK007238	1700122H20	16	0	2	0	7.555	2.7108e-06
AK033754	9230104I23	22	2	4	0	5.978	8.02548e-07
	n416860	15	1	1	0	4.996	2.12997e-07
NR_040675	n416546	28	3	2	1	6.341	1.55939e-06
AK016161	4930557F10	28	3	7	0	6.044	1.09051e-06
AK006157	1700020F18	84	4	4	1	13.803	6.30113e-06
AK005600	1700001J09	17	1	2	1	6.251	1.50078e-06
AK076832	4930503N14	24	2	5	0	7.288	2.88777e-06
	n422115	53	6	16	2	7.275	2.96984e-06
AK016399	4930596M17	27	2	4	1	6.4	2.00535e-06
AK006412	1700027F06	47	2	6	1	13.466	6.73273e-06
AK076930	4930558F09	35	1	10	0	12.031	5.863e-06
AK131759	1700090I15	49	3	7	0	10.929	5.63571e-06
NR_033120	n415194	23	2	6	1	6.902	3.00348e-06
AK032937	6720476C18	21	2	5	1	5.961	1.33049e-06
	n412388	14	1	2	0	4.788	2.82261e-07
AK007102	1700100L14	13	1	3	0	5.056	4.38897e-07
AK007110	1700101O22	25	1	9	1	9.821	5.84502e-06
	n421694	143	3	42	2	32.241	1.00914e-05
AK006160	1700020G17	19	0	4	0	8.769	5.20464e-06
	n421082	15	2	3	0	4.714	2.85201e-07
	n422911	28	3	3	0	6.406	2.87069e-06
AK015550	4930471G03	19	1	4	0	5.98	1.88051e-06
AK006331	1700025D23	11	1	2	0	4.745	3.57821e-07
AK006876	1700064A15	162	25	19	8	6.075	2.19178e-06
NR_027510	n414269	51	4	5	3	9.147	6.00946e-06
AK016775	4933411K16	87	3	6	0	19.381	1.02346e-05
NR_027848	n414338	58	3	12	2	12.143	8.85778e-06
	n412491	12	1	2	0	4.61	2.75235e-07
AK006253	1700022P04	101	12	26	4	7.187	4.63938e-06
NR_038002	n415967	520	1	131	0	161.217	1.25907e-05
AK018908	1700085A12	17	1	3	0	6.153	2.83941e-06
AK076630	4922501K12	41	5	14	1	6.332	3.45319e-06
	n420585	13	1	2	0	5.189	1.21175e-06
AK005929	1700012O15	95	2	3	1	21.979	1.17739e-05
AK030129	4932443O05	44	5	10	1	6.619	4.53051e-06
AK016462	4931418L13	23	3	5	0	4.754	5.74727e-07
AK076883	4930534K23	21	2	6	0	5.112	1.4432e-06
AK005727	1700007J24	39	2	6	2	9.805	9.26563e-06
NR_040410	n416298	42	7	4	1	5.115	1.51619e-06
	n411950	30	2	10	1	7.573	7.24273e-06
AK014999	4921534H16	14	1	5	0	5.241	1.8822e-06
AK006852	1700061F12	31	3	8	0	6.417	5.06413e-06
AK006983	1700083H02	12	1	1	1	5.17	1.83993e-06
AK019710	4930528P14	10	0	2	0	5.134	1.94945e-06
AK005899	1700012D16	14	1	4	0	6.307	4.90941e-06
AK007216	1700120G07	15	2	0	0	4.496	5.54718e-07
AK016713	4933407C09	14	2	1	0	4.4	1.87976e-07
AK018218	6330517P16	22	1	9	1	7.836	8.84003e-06
AK005943	1700013D24	72	5	2	3	10.573	1.15004e-05
AK018966	1700119N03	118	17	10	0	6.217	4.76814e-06
AK006585	1700031M16	44	1	13	0	16.649	1.64946e-05
AK029663	4930434A07	33	1	18	0	10.724	1.17606e-05
AK076963	4930578P22	12	1	2	1	5.093	2.14459e-06
NR_038129	n416054	12	0	1	0	5.686	3.86033e-06
AK006364	1700025O18	27	3	3	0	5.752	4.55064e-06
AK046341	B230372P07	16	1	3	1	5.286	3.47645e-06
	n418687	18	2	6	0	5.114	3.09658e-06
NR_027888	n414365	155	16	23	4	8.886	1.18509e-05
NR_033171	n415215	19	2	4	0	5.339	3.98914e-06
NR_033566	n415376	31	2	8	1	7.941	1.14352e-05
AK019648	4930479H17	16	0	8	0	7.469	1.04962e-05
AK016893	4933424G06	38	4	8	2	6.604	9.03188e-06
AK031595	6030458A17	39	7	7	1	4.789	2.65354e-06
AK007258	1700123M18	58	5	23	3	8.662	1.28377e-05
AK007118	1700104F14	32	1	15	1	10.332	1.69293e-05
AK018883	1700066J01	100	2	12	1	27.336	2.46533e-05
AK015051	4930402I19	20	2	3	0	4.834	3.30487e-06
AK017522	5730408C08	60	9	9	2	5.707	5.70307e-06
AK076690	4930414N22	28	3	1	2	6.355	9.02028e-06
AK007260	1700123O12	20	0	11	0	8.676	1.5362e-05
AK014848	4921509A18	20	4	2	1	3.909	4.24086e-07
AK005834	1700010J16	12	0	4	0	5.387	5.48699e-06
AK131779	1700108J20	26	4	0	2	4.764	3.73554e-06
AK015105	4930406D18	39	5	7	2	6.223	9.30945e-06
AK019709	4930528L02	14	0	6	0	6.524	1.16449e-05
AK005618	1700001O22	62	5	22	3	9.207	1.94565e-05
NR_045091	n416689	21	3	6	1	4.616	3.18848e-06
AK132851	4930441N17	78	12	16	2	5.881	9.07414e-06
	n422532	37	4	14	1	6.115	1.01402e-05
AK005648	1700003K11	11	1	0	0	4.369	2.44678e-06
AK043597	A830011I04	31	4	1	2	5.611	8.64373e-06
AK015844	4930519H02	20	2	5	0	5.469	8.13195e-06
AK006549	1700030H21	49	6	6	0	6.372	1.34863e-05
	n424003	299	13	22	3	20.231	3.63254e-05
AK006074	1700017N19	60	6	4	4	8.234	2.11248e-05
AK014857	4921509O09	51	10	4	0	4.443	3.55431e-06
AK015610	4930482G09	11	1	3	0	4.943	6.609e-06
AK002288	0610007F13	45	5	1	0	6.993	1.88863e-05
AK132936	4930525J09	25	3	3	1	5.554	9.99573e-06
AK032682	6530418B21	18	3	3	1	4.336	3.61664e-06
AK015526	4930468F18	23	4	6	1	4.481	4.32633e-06
AK015301	n292842	13	2	1	0	4.038	2.3861e-06
AK019592	4930432J01	72	13	1	1	4.825	7.69411e-06
NR_037972	n415938	65	5	18	3	9.121	2.73459e-05
AK028404	3830432O15	18	3	2	1	4.317	4.03871e-06
AK006116	n296837	428	16	74	9	24.566	4.56825e-05
AK015364	4930442L01	11	1	2	1	4.69	6.38615e-06
	n422835	73	5	22	2	11.4	3.93406e-05
AK006070	1700017J07	17	2	2	1	4.411	5.31802e-06
AK005990	n296898	87	11	21	2	6.622	2.34479e-05
AK156239	F830013F05	27	5	4	1	4.433	5.4346e-06
NR_038860	n416102	29	3	3	2	6.565	2.28329e-05
	n343665	18	2	2	1	5.187	1.19775e-05
AK005945	n296916	25	3	4	1	5.244	1.40942e-05
AK005912	1700012H19	28	3	5	2	6.131	2.11212e-05
	1700010K07	154	28	13	4	5.244	1.44691e-05
AK016499	4931431O12	12	2	2	1	3.827	3.10808e-06
AK007223	1700121F15	17	1	4	0	6.133	2.19061e-05
AK076949	4930569N05	18	2	5	1	5.6	1.27029e-05
AK005791	1700009B20	262	14	23	1	16.776	5.99251e-05
AK016147	4930556J02	16	2	5	0	4.024	4.77437e-06
NR_027352	n414233	25	4	5	0	4.473	8.76166e-06
AK007057	1700094C10	23	2	4	0	6.159	2.51446e-05
AK137608	9830166I05	13	2	1	1	3.505	1.38666e-06
	n417908	12	1	3	0	4.193	7.69792e-06
AK006760	1700051I15	23	2	5	0	6.26	2.97705e-05
	n343874	13	2	0	1	4.114	6.9898e-06
AK087227	E030037D01	93	21	12	4	4.229	8.74131e-06
AK017006	4933431J24	17	2	1	1	4.304	8.96369e-06
AK046309	B230368D17	13	1	4	0	5.409	2.13825e-05
AK019596	4930435C17	13	1	0	1	5.072	1.85212e-05
AK015649	4930488N24	17	3	1	1	3.654	5.11533e-06
AK006386	1700026H12	162	11	12	3	12.848	8.41139e-05
AK006947	1700074H08	11	1	2	0	4.661	1.77785e-05
AK005800	1700009N18	48	7	12	3	5.633	3.21845e-05
AK029624	4930415D10	16	1	7	0	5.576	3.39151e-05
AK018948	1700110A09	18	4	2	1	3.557	5.11524e-06
AK077064	4932704C20	50	9	4	1	4.691	2.31224e-05
AK016841	4933417D19	15	2	4	1	4.248	1.76675e-05
AK006377	1700026D20	2252	9	66	4	210.609	0.000142573
AK015447	4930452K23	15	2	5	1	4.746	3.11145e-05
AK007034	1700091J24	21	0	7	0	10.186	0.000103389
AK006029	1700016G14	84	13	29	5	5.915	5.6161e-05
NR_040682	n416551	50	7	10	4	5.759	5.74852e-05
NR_033461	n415287	101	12	39	1	6.926	8.445e-05
AK076979	4930584N09	18	2	2	1	4.885	4.08469e-05
AK016056	4930547H16	16	2	5	0	4.015	1.83113e-05
NR_003645	n413966	13	2	1	0	3.506	8.35681e-06
AK019786	4930565M07	22	4	1	1	3.761	1.37535e-05
AK007200	1700113K14	12	1	2	1	4.488	3.29729e-05
AK015413	4930448C13	12	1	2	0	4.68	3.9868e-05
AK006076	1700018A04	13	3	4	0	3.326	5.53468e-06
AK005722	1700007J10	18	4	0	1	3.489	9.88124e-06
AK152717	I830083B12	109	18	3	7	5.825	7.59136e-05
AK007038	1700092C10	21	3	8	1	4.658	4.36719e-05
AK015807	4930516M05	11	1	1	1	4.562	4.31823e-05
AK007084	1700095J12	13	2	4	0	3.699	1.89236e-05
AK016131	4930555J06	41	10	6	1	3.536	1.37423e-05
AK014847	4921509A06	14	2	4	1	3.591	1.72027e-05
AK018930	1700095G24	314	12	3	1	22.019	0.000202313
NR_028403	n414545	41	10	5	3	3.588	1.8956e-05
AK017097	4933437F18	19	4	1	2	3.625	2.16977e-05
AK006530	1700030C12	32	7	9	0	3.741	2.45238e-05
AK018957	1700112N15	17	2	3	1	5.077	7.42194e-05
NR_040310	n416198	13	1	6	0	4.437	5.11366e-05
AK006560	1700030L22	12	1	4	1	4.538	5.64366e-05
AK054249	E330003H12	27	7	5	1	3.348	1.15109e-05
	n343873	16	2	7	0	3.973	3.51852e-05
AK006766	1700052H01	16	2	6	1	4.145	4.39847e-05
AK161954	6430550A07	13	2	0	1	3.805	3.19484e-05
	n343716	20	5	2	0	3.17	7.0053e-06
AK131806	1700128D05	18	3	2	2	4.442	5.93591e-05
NR_003635	n413961	14	2	2	1	3.777	3.37433e-05
AK050529	C820009K13	23	4	5	2	3.841	3.92718e-05
AK015586	4930478I24	24	5	9	0	3.828	4.03973e-05
NR_027829	n414327	19	2	5	2	5.634	0.000122177
AK149662	G530008I12	156	43	18	5	3.48	2.23044e-05
AK029805	4930572C23	15	1	1	2	5.182	0.000111284
AK006870	1700063H06	12	1	3	1	4.277	6.445e-05
AK005595	1700001I21	14	1	8	0	4.698	8.65277e-05
AK155225	F630209K05	13	3	2	1	3.23	1.25854e-05
NR_036590	n415643	12	1	5	0	4.708	9.07546e-05
AK161354	4930445A15	19	4	2	0	3.611	3.65464e-05
NR_031759	n415189	48	8	2	2	4.852	0.000110623
AK019569	4930407A15	124	24	28	7	4.833	0.000121303
AK007204	1700116H05	14	1	6	1	4.523	9.60954e-05
AK007143	1700108N07	19	4	5	0	3.622	4.46959e-05
	n343142	52	7	5	1	5.961	0.000180641
AK076845	4930507A20	35	4	15	2	5.734	0.000176797
AK007072	1700094M24	14	2	6	1	3.82	6.93004e-05
NR_033121	n415195	38	5	15	3	5.54	0.000188484
AK044925	B130012F14	44	8	1	4	4.77	0.000148672
AK029831	4931406B08	15	2	4	0	4.351	0.000115315
AK076961	4930578H19	11	0	7	0	4.774	0.000158045
AK076701	4930417B13	49	11	2	3	3.874	8.20539e-05
NR_027821	n414322	11	1	5	1	4.111	0.000100191
AK131798	1700122N22	13	1	5	1	4.9	0.00017401
AK018134	6330407D06	18	4	3	1	3.207	2.47043e-05
	n412561	62	12	23	4	4.66	0.000148203
AK019793	4930568P13	19	4	4	1	3.572	6.25721e-05
AK006836	1700058P15	12	1	7	1	4.742	0.000170279
AK081702	C130069I09	41	5	9	3	5.879	0.000267596
AK030285	5031405O06	59	12	1	6	4.406	0.000150307
AK006669	1700041C23	63	10	31	4	5.428	0.00024059
NR_027699	n414292	14	2	3	1	3.763	9.34584e-05
AK132795	4930404A12	19	4	3	2	3.406	5.42044e-05
AK029781	4930553D05	17	3	1	1	3.956	0.000120276
NR_003644	n413965	95	15	18	8	6.234	0.000320389
AK006610	1700036B12	82	11	7	3	6.432	0.000357537
AK047817	C030049J17	14	2	4	0	3.631	9.8962e-05
AK139799	B020017P16	14	3	1	1	3.17	3.66011e-05
AK007041	n296329	15	1	8	1	5.012	0.000255046
AK029672	n292756	12	2	4	1	3.394	6.60763e-05
AK006633	1700038H22	91	13	27	6	6.242	0.000375976
AK006566	1700030N23	103	15	37	9	6.471	0.000408615
NR_037622	n415902	84	20	11	5	3.932	0.000147289
AK006102	1700019A06	28	4	10	2	5.347	0.000322329
NR_027801	n414308	32	6	5	4	4.317	0.00020817
AK038216	A130087C10	16	4	1	0	2.747	9.91148e-06
AK006159	1700020G04	17	4	1	1	3.144	4.92884e-05
AK006044	1700016K19	15	3	4	1	3.728	0.000154247
AK019708	4930528J18	17	2	6	1	4.373	0.00026157
AK018871	1700063D05	12	0	9	0	5.32	0.000388502
AK016054	n292145	12	2	4	1	3.829	0.000188305
NR_040642	n416515	62	14	10	7	4.017	0.000220202
AK139634	B020007E24	25	7	1	2	3.186	6.87332e-05
AK016698	4933406K04	26	5	0	3	4.6	0.000232793
AK017542	5730410I19	52	10	6	6	4.678	0.000350516
NR_027370	n414239	30	6	12	3	3.873	0.000224243
AK158050	F930021H04	16	5	2	0	2.637	1.01527e-05
AK007157	1700110C19	12	2	4	1	3.536	0.000164525
AK006701	1700046C09	19	5	1	2	3.322	0.000112978
	n412970	17	3	6	0	3.621	0.000197552
	n343274	14	2	4	1	3.937	0.000267669
AK041200	A530090C03	19	3	8	2	4.177	0.000315157
	n343143	39	6	7	3	5.055	0.000454668
AK046374	B230377J18	15	2	5	0	3.625	0.000216247
NR_002891_2	n413883	38	6	10	2	4.666	0.000405456
AK006944	1700073I01	14	3	6	0	3.336	0.000145569
AK076972	4930580K08	12	2	1	2	3.481	0.000178408
AK006321	1700025B11	17	2	2	3	4.812	0.000469845
AK006769	1700052I22	13	1	9	0	4.534	0.000409704
AK017056	4933434I06	114	28	33	10	3.914	0.000324263
	n418017	129	24	60	1	4.734	0.000517469
	n420763	13	3	2	1	3.185	0.000143428
AK015814	4930517I18	14	2	6	1	3.499	0.000245601
NR_030735	n415169	104	14	36	10	7.398	0.000943397
AK005951	1700013G23	50	14	6	5	3.237	0.000196606
NR_033188	n415218	14	3	6	1	3.339	0.000233571
AK030505	5330422K01	73	22	5	4	3.093	0.000148227
AK077182	4933421P06	16	3	5	2	3.34	0.000247092
AK049895	C630007N21	80	14	26	8	5.315	0.000739725
AK006256	1700023A09	50	13	11	2	3.35	0.000306741
AK142640	D730029E01	37	9	12	3	3.335	0.000291286
AK035571	9530068D10	15	2	2	1	3.969	0.000554081
AK015650	4930488P03	16	4	2	2	3.063	0.000183247
AK019638	4930465I24	14	3	6	1	3.301	0.00028913
AK006508	1700029M07	23	7	3	1	2.616	4.98989e-05
AK006888	1700065B19	44	11	2	0	3.398	0.000387593
NR_023357	n414164	39	11	3	4	3.185	0.000276969
AK041135	A530084P03	21	6	3	2	2.914	0.000164221
AK035682	9530086I04	19	4	4	1	3.341	0.000379938
AK007160	1700110I07	19	5	4	2	2.847	0.000141771
	n418022	57	15	12	5	3.432	0.000482151
AK133056	4930564G10	20	5	3	3	3.18	0.000379857
AK015581	4930477N07	13	3	2	0	3.218	0.000414404
AK015236	4930429F21	33	8	8	5	3.872	0.000805389
AK035540	9530063L15	19	5	2	1	2.836	0.000216673
AK005978	1700014F15	103	26	27	12	3.866	0.000867977
AK006999	1700084O22	36	8	10	5	4.125	0.000985699
AK042985	A730045G06	41	16	2	1	2.354	2.64335e-05
AK019697	4930525C09	14	3	5	1	2.906	0.000305043
NR_030773	n415181	12	2	5	0	3.702	0.000896932
NR_003959	n413977	80	19	24	9	3.99	0.00107117
NR_040420	n416306	62	25	1	3	2.368	4.20551e-05
AK005715	1700007H22	25	9	4	1	2.481	8.42846e-05
AK007100	1700099I09	25	4	10	1	4.645	0.00148437
AK007285	1700125N14	26	3	16	3	5.773	0.00184124
AK005653	1700003O08	20	3	5	4	5.732	0.00187012
NR_029424	n414664	28	9	4	1	2.658	0.000201005
AK006380	1700026F02	15	5	1	1	2.42	7.46008e-05
	n420419	206	74	33	23	2.806	0.000324544
AK080275	A630016M22	35	7	5	3	3.976	0.0013319
AK048690	C230007I24	96	26	31	7	3.442	0.00089807
AK005744	1700007P06	17	4	3	1	3.008	0.000519613
AK006384	1700026G17	133	33	27	20	4.27	0.00153444
AK005712	1700007H14	73	21	30	2	3.057	0.000595911
AK007135	1700108I07	61	17	17	8	3.436	0.000976602
AK017004	4933431G14	16	3	9	1	3.28	0.000831681
AK133017	4930554L05	19	4	10	2	3.497	0.00106445
AK019552	4921540A03	16	4	4	3	3.426	0.00101279
AK015031	4930401C12	75	23	3	5	3.127	0.000738685
	n344086	22	6	2	2	2.824	0.000468565
AK006733	1700048O14	16	2	13	0	4.207	0.00174996
	n412880	24	7	4	1	2.834	0.000490716
AK016137	4930555P18	78	21	3	3	3.476	0.00114971
AK016293	4930573O21	22	8	3	1	2.4	0.000119346
AK005810	1700010A24	36	11	8	1	2.855	0.000566577
AK009141	2310004I07	31	10	4	5	2.798	0.000496075
AK005894	1700012C08	37	10	11	5	3.309	0.00109201
AK012879	2810038D20	17	4	7	1	2.949	0.000655771
AK015989	4930538K10	65	19	1	13	3.583	0.00152873
AK161411	4930555B19	53	12	1	5	4.188	0.00192577
AK005782	1700008N11	29	6	1	6	4.673	0.00216349
	n413212	15	3	0	3	3.543	0.00151013
NR_040255	n416144	99	15	43	13	6.567	0.00285397
AK006618	1700037C06	21	5	5	2	3.235	0.00111789
AK006312	1700024P10	28	10	4	2	2.618	0.000382338
AK007870	1810055I05	31	11	2	4	2.634	0.000390424
NR_028143	n414475	28	9	4	4	2.85	0.000651694
AK139299	A730096M18	107	37	21	3	2.773	0.000586204
	n418699	11	0	10	0	4.696	0.00237193
AK016472	4931422A03	18	5	5	2	2.725	0.000554802
AK018864	1700056N23	376	121	68	23	41489	0.00105741
AK076858	4930512O07	79	31	18	3	2.427	0.000236523
AK007028	n296343	18	4	7	1	2.957	0.000914731
AK172053	F830033F08	42	17	0	4	2.374	0.000205217
AK018101	6230430M15	34	11	5	6	2.824	0.000810816
AK076847	4930507P09	34	9	5	3	3.336	0.00171358
AK016790	4933412F11	32	10	5	3	2.773	0.000779307
AK042171	A630066F11	27	5	1	2	4.384	0.00261043
AK002325	0610008D19	96	32	25	10	2.913	0.00101924
AK076584	n293221	35	15	5	1	2.205	7.53494e-05
AK005763	1700008F19	87	21	18	6	3.905	0.00233602
AK006109	1700019C18	31	9	3	3	3.187	0.001607
AK037962	A130067K23	16	4	1	2	3.049	0.00138183
AK015850	n292361	25	9	6	0	2.562	0.000572935
AK015829	4930518J20	51	15	12	5	3.099	0.00153386
AK006872	1700063J08	17	3	2	1	3.508	0.00230433
AK007024	1700086P04	14	4	3	1	2.896	0.00130257
AK012241	2700012K08	66	17	13	7	3.697	0.00280163
NR_033529	n415341	143	54	15	3	2.561	0.000770087
AK076880	4930533F06	43	11	9	7	3.623	0.00276551
NR_037989	n415954	31	9	9	5	3.231	0.00209442
	n418622	113	43	22	10	2.545	0.000722788
AK011904	2610206N19	25	8	7	5	2.937	0.00166381
AK076719	4930420K17	23	7	6	1	2.767	0.00126573
NR_033388	n415260	46	14	18	2	2.914	0.00166929
AK029883	4931422C16	68	21	5	10	3.198	0.0021865
AK079767	A430061I10	66	19	18	11	3.486	0.00272984
AK006175	1700020M01	74	24	25	10	2.978	0.00185718
	n416709	17	6	4	0	2.428	0.00067188
AK050879	D030029D01	92	36	22	9	2.46	0.000741053
AK053878	E130317O18	30	7	0	2	3.471	0.00287727
AK030174	4933409J01	24	8	6	1	2.471	0.000967331
AK149243	7120499C19	26	10	6	2	2.239	0.000390205
AK053698	E130208O22	150	43	16	29	3.77	0.00360698
AK009520	2310028G22	121	45	27	12	2.613	0.00147808
AK006378	n296728	135	40	12	25	3.602	0.00359276
AK032640	6530401M06	39	17	1	5	2.23	0.000417101
AK052279	D330018P03	24	10	1	1	2.17	0.000285822
AK006705	n296562	16	4	4	1	2.878	0.00220574
AK080231	A530086C20	23	7	5	2	2.813	0.0020458
AK016376	4930589P08	75	19	32	6	3.578	0.00355872
AK087848	E330029I21	78	26	8	8	2.955	0.00234561
AK132981	4930542I09	54	22	9	6	2.318	0.000674881
AK021270	C530009C10	20	5	2	0	3.4	0.00267225
AK038878	A230071J06	18	8	4	1	2.033	9.26102e-05
AK039104	A230096M02	56	23	2	4	2.279	0.000604354
AK048104	C130034K06	16	6	0	2	2.242	0.000546896
AK030603	5330437G15	16	6	1	1	2.26	0.000593352
AK006767	1700052H20	109	34	9	5	3.11	0.00296065
AK006397	1700026N08	16	4	5	1	3.3	0.00284476
	n422224	19	7	5	1	2.261	0.000643759
	29000550000	49	20	5	5	2.339	0.000919516
AK084928	D430013N16	34	14	0	6	2.396	0.00114792
AK016810	4933413N12	46	14	16	7	3.042	0.00302481
	n343437	62	21	12	7	2.871	0.00275687
AK036850	9930018F11	17	6	3	1	2.454	0.00152437
AK005663	1700006C13	47	16	13	8	2.878	0.00284384
AK005838	1700010K23	69	19	28	4	3.235	0.00360156
NR_027984	n414429	95	25	41	16	3.79	0.00449915
AK131753	1700074B16	14	3	7	2	2.949	0.00297306
AK148512	C820015H22	31	9	6	5	3.7	0.00326911
AK132740	4922504K14	53	17	14	4	2.867	0.00290456
NR_024324	n414184	250	95	23	24	2.635	0.00221316
AK133183	4931433I17	30	11	1	2	2.537	0.00195793
AK016953	4933427I01	180	51	29	22	3.542	0.00439996
AK006649	1700040B14	21	6	4	2	3.018	0.00327919
AK133595	5330411O07	16	5	0	0	2.549	0.0020643
	n344326	101	20	64	15	4.783	0.0057767
	n411845	21	6	4	5	3.296	0.00406475
AK006071	1700017L05	23	8	2	6	2.963	0.00344717
AK039183	A230106C22	32	10	6	2	2.782	0.00301416
AK006005	1700015P13	45	14	7	4	2.946	0.00348553
AK018879	1700065I16	15	5	3	2	2.56	0.00239141
NR_024487	n414191	21	8	1	3	2.351	0.00170736
	n411859	53	18	15	3	2.696	0.00294711
AK087757	E330016E14	19	7	5	2	2.301	0.00146974
	n411839	28	10	1	5	2.605	0.00290477
AK015174	4930421P22	18	7	6	2	2.255	0.00139368
AK008034	2010002D23	96	27	28	20	3.841	0.00580838
AK081021	B930069B02	38	15	6	5	2.447	0.00245932
AK048527	C130069N08	34	13	1	5	2.385	0.00219542
AK016819	4933415F23	188	59	63	27	3.21	0.00487616
	2900090F08	15	3	5	1	3.299	0.00513501
NR_037610	n415900	75	34	4	9	2.187	0.0012531
AK016602	4933401H06	41	12	4	7	3.167	0.00488801
AK006681	1700042D02	14	3	5	2	2.989	0.00437364
AK007201	1700113M01	20	9	3	2	2.032	0.000544589
NR_028331	n414520	27	11	6	1	2.294	0.00192264
AK006239	1700022H01	70	17	16	11	4.2	0.00676944
AK011968	2610302N12	31	7	2	3	3.689	0.00659026
AK160558	2410073K19	41	10	4	5	3.79	0.0067394
AK032759	6720429P16	26	11	2	3	2.186	0.00160804
AK076661	4930405M08	16	6	1	3	2.427	0.00298471
AK006298	1700024F20	23	6	13	0	3.129	0.00550475
AK019691	4930522O17	31	10	13	4	2.687	0.00406179
NR_003650	n413971	170	64	53	35	2.763	0.00433336
AK006563	1700030N03	14	2	11	1	3.267	0.00610172
	n412212	161	49	28	33	3.59	0.00685982
NR_033589	n415398	26	10	1	2	2.267	0.00226274
NR_038042	n416006	35	12	9	5	2.773	0.00460624
AK015428	4930449C09	62	22	9	2	2.609	0.00405616
AK007144	1700108N11	38	12	19	6	2.845	0.00497677
AK076783	n292721	53	17	17	7	2.88	0.0052405
AK042870	A730032K14	19	7	2	3	2.459	0.00369943
AK028940	4732472G21	116	49	14	18	2.395	0.00339694
AK076884	4930534N17	16	5	1	0	2.484	0.00382841
AK082833	C330037A03	61	19	3	12	3.335	0.00704472
AK084588	D330017P12	43	19	1	3	2.153	0.00202305
AK047879	C130018O11	21	9	4	1	2.105	0.00182192
	n343657	51	19	0	2	2.556	0.00456922
AK015343	4930439H17	28	10	9	6	2.662	0.00510277
AK006982	n296375	21	9	3	0	2.015	0.00121741
AK014828	4921506M07	21	8	2	2	2.226	0.00281533
	3010025G03	18	6	4	3	2.644	0.00511487
AK165054	E230019H23	24	10	6	1	2.107	0.00192902
AK044143	A830094N16	22	8	2	2	2.458	0.00436802
AK017183	5033421F10	35	15	7	5	2.268	0.00328272
NR_003643	n413964	439	131	156	40	3.3	0.00799302
AK142786	D930012D19	35	13	5	8	2.577	0.00531452
AK006431	1700027K06	900	283	142	115	3.277	0.00832465
NR_038047	n416011	27	9	1	6	2.851	0.00674452
AK019783	4930564I24	23	9	11	1	2.291	0.00374709
	n422182	17	6	1	1	2.443	0.00473272
AK015751	4930511F13	24	6	16	1	2.918	0.00702934
AK051103	D030072I11	24	9	7	4	2.514	0.0052225
AK016255	4930568L21	25	10	3	1	2.17	0.00297121
AK078894	9130002I04	25	10	7	4	2.232	0.00340803
AK019176	2610208K14	25	10	6	3	2.349	0.0043012
AK005643	1700003I22	34	12	11	9	2.766	0.00652386
AK006801	1700055M08	19	8	5	2	2.182	0.00312611
AK006840	1700060C24	49	20	13	9	2.433	0.00489327
AK016288	4930573C15	19	7	6	2	2.429	0.00510996
AK006037	1700016J18	69	20	13	7	3.21	0.00874355
AK006751	1700051A11	35	11	7	3	2.793	0.00725698
NR_027869	n414351	39	14	15	7	2.543	0.00604578
	n343878	21	6	5	5	3.24	0.00924533
NR_027380	n414246	37	11	17	7	3.107	0.0089489
AK053764	E130307K17	44	17	9	7	2.485	0.00582012
AK036945	9930028P05	46	19	18	6	2.242	0.00414817
NR_033613	n415421	259	93	30	9	2.739	0.00722644
AK015965	4930534K07	27	11	5	2	2.296	0.00471517
AK015046	4930402F02	21	8	1	5	2.368	0.00531529
AK085511	D630036F13	20	5	6	2	2.998	0.00882676
AK019820	4930579H01	187	75	13	25	2.509	0.00639622
NR_001582	n413810	17	6	6	1	2.19	0.00395215
NR_033123	n415198	21	9	3	3	2.213	0.00419909
AK054204	E230029C14	21	8	7	1	2.222	0.00428685
AK014986	4921530L18	34	11	13	3	2.832	0.0083875
AK075705	1200008L11	101	33	29	20	3.104	0.00955186
NR_004442	n413997	106	47	13	13	2.24	0.00459844
AK076694	4930415F21	115	56	11	10	2.015	0.00270303
AK140720	C030015H16	18	6	3	2	2.622	0.00788429
NR_002445_2	n413824	130	54	16	33	2.56	0.00760281
	n344179	958	373	100	181	2.713	0.00865218
	n412640	16	5	3	5	2.714	0.00871591
NR_040445	n416330	25	10	5	3	2.258	0.00546501
	2900022O04	143	55	24	26	2.671	0.00866253
	3110005M07	30	10	13	4	2.514	0.00802415
	n422178	29	13	5	4	2.048	0.00375379
AK003176	1100001I19	46	19	8	9	2.357	0.00697901
AK090034	G430067O17	31	13	5	1	2.143	0.00502382
AK005753	1700008B15	115	47	35	27	2.55	0.00910596
AK046351	B230374I03	20	7	10	2	2.328	0.00773277
AK053966	E230008B12	23	8	6	4	2.6	0.00997484
AK010147	n295358	133	58	19	1	2.243	0.00683537
AK040328	A430087H13	41	17	7	5	2.273	0.00719869
AK007983	1810074C23	162	72	27	22	2.246	0.00722945
AK053780	E130308D14	17	6	0	5	2.502	0.00975825
AK163015	A430076J16	22	9	7	5	2.269	0.00754069
AK145393	I0C0032P09	41	16	0	6	2.425	0.00936691
AK132899	4930505F18	16	6	7	3	2.241	0.0078058
NR_028114	n414464	19	7	5	4	2.404	0.00963437
AK015171	4930421J07	17	6	5	1	2.324	0.00916836
AK089698	F830009F12	24	11	2	6	2.14	0.00714602
AK015999	4930539J05	21	8	9	2	2.21	0.00885644
AK012809	n294807	21	10	3	4	2.022	0.00630494
AK008913	2210413A13	52	22	16	4	2.238	0.00975949
NR_040355	n416243	99	46	15	15	2.165	0.00933887
	n418386	28	13	4	7	2.089	0.00815085
AK077390	5430417G01	27	11	10	2	2.186	0.00976513
AK032247	6430510N09	17	7	6	2	2.092	0.00875023
AK044837	B130007F14	32	15	7	7	2.047	0.00910944
AK078938	9130206P09	49	23	15	4	2.054	0.00922801
AK047145	B930026F12	18	8	7	2	2.005	0.00931713
